# Supplementary material for: Assessment of Fine Motor Abilities Among Children with Spinal Muscular Atrophy Treated with Nusinersen Using a New Touchscreen Application: A Pilot Study
Source: Children (Basel). 2025 Oct 12;12(10):1378. doi: 10.3390/children12101378 (PMC12562439; doi:10.3390/children12101378)
Supplement: Supplementary file 1 [file children-12-01378-s001.zip]

Archive with 1 entries (1 files):
- children-3823218-supplementary.pdf
